# Supplementary material for: Classification of Coffee Beans by GC-C-IRMS, GC-MS, and 1H-NMR
Source: J Anal Methods Chem. 2016 Jul 18;2016:8564584. doi: 10.1155/2016/8564584 (PMC4967985; doi:10.1155/2016/8564584)
Supplement: Supplementary file 1 — The authors strongly support open data initiatives. Therefore, all the original datasets acquired for this manuscript are made available as supplementary material. It consists of tables, in the case of GC-C-IRMS and GC-MS and of binned spectra in the case of NMR. All data are provided in csv format to make their importation easier. Original raw data may be shared upon request to the authors. [file 8564584.f1.zip]

Archive with 4 entries (3 files):
- SuppMaterial/
- SuppMaterial/NMRdata.csv
- SuppMaterial/GCdata.csv
- SuppMaterial/IRMSdata.csv
