# Supplementary material for: Classification of Coffee Beans by GC-C-IRMS, GC-MS, and 1H-NMR
Source: J Anal Methods Chem. 2016 Jul 18;2016:8564584. doi: 10.1155/2016/8564584 (PMC4967985; doi:10.1155/2016/8564584)
Supplement: Supplementary file 1 — The authors strongly support open data initiatives. Therefore, all the original datasets acquired for this manuscript are made available as supplementary material. It consists of tables, in the case of GC-C-IRMS and GC-MS and of binned spectra in the case of NMR. All data are provided in csv format to make their importation easier. Original raw data may be shared upon request to the authors. [file 8564584.f1.zip › SuppMaterial/GCdata.csv]

	code	country	department	class	furanmethanol	hexadecanoicAcid	caffeine	tocoferol	vitE	stigmasterol	sitosterol
2	1172	Colombia	Tolima	c	1.12	5.99	70.01	4.28	1.14	0.53	0.52
3	1173	Colombia	Tolima	c	1.14	8.57	68.87	3.02	1.07	0.69	0.76
4	1198	Brazil	otro	o	0.69	4.55	74.59	3.45	1.1	0.52	0.47
5	1199	Colombia	Huila	c	0.98	6.34	70.91	3.6	0.98	0.38	0.51
7	1201	Colombia	Huila	c	0.96	6.25	71.58	3.35	1.11	0.55	0.86
8	1204	Brazil	otro	o	0.94	6.42	70.47	4.14	1.21	0.59	0.73
9	1208	Colombia	Huila	c	1.2	4.37	70.23	3.73	1.16	0.63	0.54
11	1213	Brazil	otro	o	1	3.89	74.4	4.64	1.45	0.6	0.83
12	1216	Colombia	Huila	c	0.89	7.73	70.06	3.06	0.97	0.64	0.63
13	1240	Colombia	Narino	c	1.12	7.3	68.92	3.19	1.04	0.67	0.82
14	1241	Colombia	Narino	c	1.18	6.62	66.77	4.52	1.2	0.59	0.76
15	1242	Colombia	Narino	c	1.13	6.63	68.35	3.84	1.08	0.47	0.51
16	1243	Colombia	Narino	c	1.18	6.96	68.42	3.58	1.04	0.57	0.49
17	1244	Colombia	Narino	c	1.32	5.96	68.01	4.22	1.23	0.61	0.86
18	1245	Colombia	Narino	c	1.16	6.2	69	3.18	0.99	0.66	0.76
19	1246	Colombia	Narino	c	1.26	6.64	69.89	3.28	0.84	0.53	0.59
20	1247	Colombia	Narino	c	1.09	6.5	67.43	4.1	1.18	0.63	0.55
21	1249	Colombia	Narino	c	1.17	4.26	70.19	4.14	1.22	0.72	0.83
22	1303	Peru	otro	o	1.17	3.19	72.3	4.34	1.23	0.46	0.59
23	1309	Brazil	otro	o	1.26	3.83	72.55	4.73	1.25	0.65	0.7
27	1325	Peru	otro	o	1.39	4.18	72.84	2.84	1	0.63	0.56
28	1338	Brazil	otro	o	1.21	6.5	72.97	4.14	1.23	0.55	0.49
29	1339	Brazil	otro	o	1.38	4.56	73.83	4.19	1.29	0.63	0.51
33	1375	Brazil	otro	o	1.06	8.3	75.96	3.6	1.18	0.74	0.95
34	1377	Peru	otro	o	1.47	4.77	73.37	4.08	1.23	0.5	0.49
35	1380	Brazil	otro	o	1.28	6.27	70.86	4.44	1.31	0.69	0.66
36	1386	Brazil	otro	o	1.06	4.26	74.97	3.94	1.28	0.55	0.65
38	1406	Brazil	otro	o	1.12	10.17	75.87	2.9	1.1	0.52	0.74
39	1407	Peru	otro	o	1.24	9.05	70.87	3.15	1.11	0.5	0.62
40	1411	Peru	otro	o	1.3	5.16	72.1	4.61	1.33	0.51	0.61
41	1412	Peru	otro	o	1.27	4.07	73.79	3.7	1.12	0.48	0.38
42	1415	Brazil	otro	o	1.03	4.64	74.61	3.68	1.14	0.48	0.49
43	1427	Peru	otro	o	1.13	8.78	75.44	3.45	1.25	0.78	0.92
44	1428	Peru	otro	o	1.32	7.15	72.35	3.76	1.08	0.45	0.46
