# Supplementary material for: Classification of Coffee Beans by GC-C-IRMS, GC-MS, and 1H-NMR
Source: J Anal Methods Chem. 2016 Jul 18;2016:8564584. doi: 10.1155/2016/8564584 (PMC4967985; doi:10.1155/2016/8564584)
Supplement: Supplementary file 1 — The authors strongly support open data initiatives. Therefore, all the original datasets acquired for this manuscript are made available as supplementary material. It consists of tables, in the case of GC-C-IRMS and GC-MS and of binned spectra in the case of NMR. All data are provided in csv format to make their importation easier. Original raw data may be shared upon request to the authors. [file 8564584.f1.zip › SuppMaterial/IRMSdata.csv]

	code	country	department	caffeine1	caffeine2	mean
5	1172	Colombia	Tolima	-28.285	-27.936	-28.111
6	1173	Colombia	Tolima	-28.931	-28.8	-28.866
7	1198	Brasil	Otro	-28.056	-28.274	-28.165
8	1199	Colombia	Huila	-28.154	-28.022	-28.088
10	1201	Colombia	Huila	-28.198	-28.372	-28.285
11	1204	Brasil	Otro	-27.949	-27.978	-27.964
14	1208	Colombia	Huila	-28.406	-28.505	-28.456
15	1213	Brasil	Otro	-29.317	-29.504	-29.411
16	1216	Colombia	Huila	-27.722	-27.735	-27.729
18	1240	Colombia	Narino	-28.605	-28.716	-28.661
19	1241	Colombia	Narino	-28.503	-28.163	-28.333
20	1242	Colombia	Narino	-28.835	-29.207	-29.021
21	1243	Colombia	Narino	-28.387	-28.379	-28.383
22	1244	Colombia	Narino	-28.226	-28.057	-28.142
23	1245	Colombia	Narino	-28.731	-28.893	-28.812
24	1246	Colombia	Narino	-29.029	-28.771	-28.9
25	1247	Colombia	Narino	-28.577	-28.658	-28.618
27	1249	Colombia	Narino	-29.18	-29.105	-29.143
29	1303	Peru	Otro	-29.3	-29.148	-29.224
30	1309	Brasil	Otro	-29.089	-28.934	-29.012
31	1325	Peru	Otro	-30.027	-30.038	-30.033
35	1338	Brasil	Otro	-28.933	-28.8	-28.867
36	1339	Brasil	Otro	-28.154	-27.906	-28.03
37	1375	Brasil	Otro	-30.877	-30.909	-30.893
38	1377	Peru	Otro	-29.351	-29.273	-29.312
39	1380	Brasil	Otro	-29.816	-29.877	-29.847
41	1386	Brasil	Otro	-28.411	-28.44	-28.426
45	1406	Brasil	Otro	-29.589	-29.814	-29.702
46	1407	Peru	Otro	-30.261	-30.089	-30.175
47	1411	Peru	Otro	-29.643	-30.076	-29.86
48	1412	Peru	Otro	-30.517	-30.247	-30.382
49	1415	Brasil	Otro	-30.268	-29.948	-30.108
51	1427	Peru	Otro	-30.199	-30.259	-30.229
52	1428	Peru	Otro	-28.533	-28.601	-28.567
